# Supplementary material for: Alterations in Glutathione Redox Homeostasis in Metabolic Dysfunction-Associated Fatty Liver Disease: A Systematic Review
Source: Antioxidants (Basel). 2024 Nov 28;13(12):1461. doi: 10.3390/antiox13121461 (PMC11672975; doi:10.3390/antiox13121461)
Supplement: Supplementary file 1 [file antioxidants-13-01461-s001.zip]

Archive with 2 entries (2 files):
- antioxidants-3300682-checklist.pdf
- antioxidants-3300682-supplementary--resub.pdf
